# Supplementary material for: Obliquity pacing of the western Pacific Intertropical Convergence Zone over the past 282,000 years
Source: Nat Commun. 2015 Nov 25;6:10018. doi: 10.1038/ncomms10018 (PMC4674685; doi:10.1038/ncomms10018)
Supplement: Supplementary Data — MD05-2925 foraminiferal trace metals and δ18O data over the past 282,000 years and ODP-1115B foraminiferal geochemical data [file ncomms10018-s2.xlsx]

## Sheet: MD05-2925 18O Mn and Fe
MD05-2925 G. ruber δ18O (‰, VPDB)				MD05-2925 G. ruber Mn (mmol/mol) and Fe/Ca (μmol/mol)					MD05-2925 Composite benthic foraminiferal δ18O (‰, VPDB)
Depth (cm)	Age kyr BP	δ18O		Depth (cm)	Age kyr BP	Mn/Ca	Fe/Ca		Depth (cm)	Age kyr BP	δ18O	Benthic foraminifer
0	0.889667	-2.23		307	27.3162	0.1671	44.2737		157	13.392	4.443	Uvigerina spp.
2	1.023	-2.833		312	27.9869	0.164	45.5425		177	15.7918	4.697	Uvigerina spp.
5	1.223	-2.788		317	28.6576	0.1805	44.0005		182	16.3602	4.806	Uvigerina spp.
7	1.47265	-2.939		332	30.6698	0.1551	44.6937		222	19.4257	4.856	Uvigerina spp.
10	1.84712	-2.798		337	31.3405	0.1541	43.2457		232	20.111	4.772	Uvigerina spp.
12	2.09676	-2.795		347	32.6819	0.1154	43.2024		237	20.4537	4.738	Uvigerina spp.
15	2.47124	-2.383		352	33.3526	0.1695	41.6888		240	20.6593	4.603	Uvigerina spp.
17	2.72088	-2.435		357	34.0234	0.1818	43.3498		242	20.7963	4.603	Uvigerina spp.
20	3.09535	-2.518		362	34.6941	0.1816	45.6116		245	21.0019	4.509	Uvigerina spp.
22	3.345	-2.571		367	35.3648	0.137	43.4205		247	21.139	4.683	Uvigerina spp.
25	3.49915	-2.568		372	36.0355	0.1343	45.1045		252	21.4817	4.564	Uvigerina spp.
27	3.60192	-2.401		377	36.7062	0.1312	42.8273		257	21.8243	4.568	Uvigerina spp.
30	3.75608	-2.659		382	37.377	0.1943	46.1251		275	24.545	4.703	Uvigerina spp.
32	3.85885	-2.682		387	38.0477	0.227	42.3299		277	24.6343	4.677	Uvigerina spp.
35	4.013	-2.501		392	38.7184	0.2457	47.7095		297	25.9747	4.478	Uvigerina spp.
37	4.17592	-2.663		402	40.0598	0.1584	46.614		312	27.9869	4.519	Uvigerina spp.
40	4.4203	-2.527		412	41.4013	0.2087	45.6603		322	29.3283	4.47	Uvigerina spp.
42	4.58322	-2.634		432	44.0842	0.1507	44.6734		332	30.6698	4.564	Uvigerina spp.
45	4.82759	-2.532		442	45.4256	0.1762	43.912		342	32.0112	4.491	Uvigerina spp.
47	4.99051	-2.207		452	46.767	0.1791	43.1367		352	33.3526	4.422	Uvigerina spp.
50	5.23489	-2.794		462	48.1085	0.1637	45.1743		362	34.6941	4.333	Uvigerina spp.
52	5.39781	-2.4		472	49.4499	0.2093	44.1844		372	36.0355	4.261	Uvigerina spp.
55	5.64219	-2.289		482	50.7914	0.1545	43.6278		382	37.377	4.31	Uvigerina spp.
57	5.80511	-2.079		492	52.1328	0.1391	46.4006		392	38.7184	4.392	Uvigerina spp.
60	6.04949	-2.567		502	53.4742	0.1913	42.5129		402	40.0598	4.42	Uvigerina spp.
62	6.21241	-2.208		512	54.8157	0.1617	42.4317		412	41.4013	4.236	Uvigerina spp.
65	6.45678	-2.584		532	57.4986	0.2187	42.3227		422	42.7427	4.186	Uvigerina spp.
67	6.6197	-2.191		542	60.5979	0.2251	39.0049		432	44.0842	4.154	Uvigerina spp.
70	6.86408	-2.617		552	64.1984	0.2545	40.4487		442	45.4256	4.125	Uvigerina spp.
72	7.027	-2.447		562	67.799	0.1934	38.7164		452	46.767	4.396	Uvigerina spp.
75	7.21417	-2.482		567	69.5992	0.2441	43.1232		462	48.1085	4.263	Uvigerina spp.
77	7.33894	-2.464		572	71.3995	0.2537	38.0983		472	49.4499	4.25	Uvigerina spp.
80	7.52611	-2.33		577	73.1997	0.2716	42.4256		482	50.7914	4.309	Uvigerina spp.
82	7.65089	-1.946		582	75	0.276	41.1663		492	52.1328	4.199	Uvigerina spp.
85	7.83806	-2.856		587	75.9487	0.3064	61.7905		510	54.5474	4.093	C. wuellerstorfi
87	7.96283	-2.266		592	76.8974	0.2599	44.6597		515	55.2181	4.032	C. wuellerstorfi
90	8.15	-2.393		597	77.8462	0.279	42.7981		520	55.8888	3.999	Uvigerina spp.
92	8.1985	-2.716		602	78.7949	0.3468	41.7032		522	56.1571	4.252	Uvigerina spp.
95	8.27125	-2.724		607	79.7436	0.3023	43.7356		525	56.5596	4.046	Uvigerina spp.
97	8.31975	-2.944		612	80.6923	0.2759	39.433		530	57.2303	4.317	Uvigerina spp.
100	8.3925	-2.519		617	81.641	0.1955	44.4981		535	58.0775	4.327	Uvigerina spp.
101	8.41675	-2.314		622	82.5897	0.1727	39.8028		540	59.8778	4.28	Bulimina spp.
102	8.441	-2.584		627	83.5385	0.1826	40.8773		542	60.5979	4.429	Uvigerina spp.
105	8.6356	-2.384		632	84.4872	0.1829	39.5426		552	64.1984	4.399	Uvigerina spp.
106	8.70047	-2.065		637	85.4359	0.1708	42.3699		562	67.799	4.317	Uvigerina spp.
110	8.95993	-2.434		642	86.3846	0.196	42.3013		572	71.3995	4.469	Uvigerina spp.
111	9.0248	-2.327		647	87.3333	0.2262	42.3642		580	74.2799	3.986	Uvigerina spp.
115	9.28427	-2.634		652	88.2821	0.2035	39.4506		582	75	3.824	Uvigerina spp.
116	9.34913	-1.87		662	90.1795	0.258	41.4002		592	76.8974	3.986	Uvigerina spp.
120	9.9675	-2.255		667	91.1282	0.2397	42.4663		602	78.7949	4.021	Uvigerina spp.
121	10.152	-1.705		672	92.0769	0.2113	41.8635		612	80.6923	3.875	Uvigerina spp.
125	10.89	-2.481		677	93.0256	0.3956	42.7485		622	82.5897	3.705	Uvigerina spp.
126	11.0745	-2.248		682	93.9744	0.32	43.3315		625	83.159	3.686	C. wuellerstorfi
127	11.259	-2.258		687	94.9231	0.3243	40.0956		645	86.9538	3.865	Uvigerina spp.
130	11.4983	-2.141		692	95.8718	0.3071	41.3433		650	87.9026	3.917	Uvigerina spp.
131	11.578	-2.201		717	100.615	0.2819	39.712		652	88.2821	3.941	Uvigerina spp.
132	11.6578	-2.375		722	101.564	0.2583	41.1699		655	88.8513	3.975	Uvigerina spp.
135	11.897	-1.926		727	102.513	0.2102	43.5065		660	89.8	4.042	Uvigerina spp.
136	11.9767	-1.775		732	103.462	0.204	41.6608		665	90.7487	3.792	Uvigerina spp.
137	12.0565	-1.942		737	104.41	0.193	41.4644		672	92.0769	3.739	Uvigerina spp.
140	12.2957	-1.791		742	105.359	0.1954	41.1869		682	93.9744	3.705	Uvigerina spp.
141	12.3755	-1.709		747	106.308	0.2203	41.9038		692	95.8718	3.766	Uvigerina spp.
142	12.4552	-2.041		762	109.154	0.2096	42.8949		702	97.7692	3.564	Uvigerina spp.
145	12.6945	-1.841		767	110.103	0.2474	41.4815		712	99.6667	3.616	Uvigerina spp.
146	12.7743	-1.664		777	112	0.4488	46.5246		722	101.564	3.621	Uvigerina spp.
147	12.854	-2.075		782	113.636	0.3971	41.2574		742	105.359	3.778	Uvigerina spp.
150	13.0154	-1.601		787	115.273	0.3604	46.8378		750	106.877	3.909	Uvigerina spp.
151	13.0692	-1.823		792	116.909	0.3661	40.6418		751	107.067	3.962	Uvigerina spp.
152	13.123	-2.029		797	118.545	0.3197	50.6375		752	107.256	3.876	Uvigerina spp.
155	13.2844	-1.831		807	121.818	0.2713	45.0487		755	107.826	3.838	Uvigerina spp.
156	13.3382	-1.971		812	123.455	0.2058	45.5285		756	108.015	3.788	Uvigerina spp.
157	13.392	-1.957		817	125.091	0.2239	44.6293		757	108.205	3.881	Uvigerina spp.
160	13.7082	-1.853		822	126.727	0.1701	44.5132		760	108.774	3.942	Uvigerina spp.
161	13.8136	-1.576		832	130	0.1852	44.7728		761	108.964	3.87	Uvigerina spp.
165	14.2352	-1.737		837	130.556	0.2009	47.4236		762	109.154	3.944	Uvigerina spp.
166	14.3406	-1.543		842	131.111	0.1756	44.3487		765	109.723	3.875	Uvigerina spp.
167	14.446	-1.663		847	131.667	0.1486	43.8165		766	109.913	3.859	Uvigerina spp.
170	14.7622	-1.602		852	132.222	0.1628	43.5168		767	110.103	3.974	Uvigerina spp.
171	14.8676	-1.319		857	132.778	0.0992	45.3854		770	110.672	3.925	Uvigerina spp.
172	14.973	-1.465		867	133.889	0.1547	43.0931		771	110.862	3.956	Uvigerina spp.
175	15.4642	-1.364		872	134.444	0.1671	40.8843		772	111.051	3.789	Uvigerina spp.
176	15.628	-1.201		877	135	0.186	44.8099		775	111.621	3.953	Uvigerina spp.
177	15.7918	-1.501		887	137.783	0.1692	42.7972		776	111.81	3.672	Uvigerina spp.
180	16.283	-1.305		892	139.174	0.186	42.5665		777	112	3.921	Uvigerina spp.
181	16.3216	-1.415		897	140.565	0.1213	43.7309		780	112.982	3.692	Uvigerina spp.
182	16.3602	-1.379		907	143.348	0.2579	45.3393		781	113.309	3.985	Uvigerina spp.
185	16.4759	-1.384		912	144.739	0.2037	43.8013		782	113.636	3.415	Uvigerina spp.
186	16.5145	-1.22		947	154.478	0.1725	43.3377		785	114.618	3.619	Uvigerina spp.
187	16.5531	-1.113		952	155.87	0.1902	53.6648		786	114.945	3.665	Uvigerina spp.
190	16.6688	-1.237		957	157.261	0.1528	44.4848		787	115.273	3.752	Uvigerina spp.
191	16.7074	-1.072		962	158.652	0.1665	39.5758		790	116.255	3.489	Uvigerina spp.
192	16.746	-1.237		967	160.043	0.1811	42.6699		791	116.582	3.416	Uvigerina spp.
195	17.037	-1.228		992	167	0.1568	41.3043		792	116.909	3.536	Uvigerina spp.
196	17.134	-0.835		1002	168.923	0.2139	39.6663		795	117.891	3.608	Uvigerina spp.
197	17.231	-0.905		1007	169.885	0.2364	39.9064		796	118.218	3.255	Uvigerina spp.
200	17.522	-1.277		1012	170.846	0.2283	41.0374		797	118.545	3.375	Uvigerina spp.
201	17.619	-0.73		1017	171.808	0.2183	41.5146		802	120.182	3.098	Uvigerina spp.
202	17.716	-1.127		1022	172.769	0.2203	45.9285		805	121.164	3.298	Uvigerina spp.
205	18.007	-1.077		1027	173.731	0.2388	40.154		806	121.491	3.299	Uvigerina spp.
206	18.104	-1.149		1032	174.692	0.264	39.5776		807	121.818	3.193	Uvigerina spp.
207	18.201	-0.989		1037	175.654	0.1986	38.3873		810	122.8	3.043	Uvigerina spp.
210	18.4656	-1.023		1042	176.615	0.2082	39.1833		812	123.455	2.945	Uvigerina spp.
211	18.5538	-1.295		1047	177.577	0.192	37.8656		815	124.436	3.188	Uvigerina spp.
212	18.642	-1.282		1052	178.538	0.1571	38.9998		817	125.091	2.978	Uvigerina spp.
215	18.9066	-0.807		1057	179.5	0.1184	39.4304		820	126.073	2.965	Uvigerina spp.
216	18.9948	-0.699		1062	180.462	0.1812	40.8414		827	128.364	3.438	C. wuellerstorfi
217	19.083	-0.781		1067	181.423	0.1762	40.4006		832	130	3.374	Uvigerina spp.
220	19.2886	-1.097		1072	182.385	0.194	40.4453		857	132.778	4.203	Bulimina spp.
221	19.3571	-0.695		1077	183.346	0.2218	41.281		865	133.667	4.461	Uvigerina spp.
222	19.4257	-0.818		1082	184.308	0.2804	39.0142		872	134.444	4.454	Uvigerina spp.
225	19.6313	-0.95		1087	185.269	0.3401	40.5437		875	134.778	4.588	Uvigerina spp.
226	19.6998	-0.924		1092	186.231	0.3301	40.5628		877	135	4.647	Uvigerina spp.
227	19.7683	-0.834		1097	187.192	0.3195	38.9623		882	136.391	4.643	Uvigerina spp.
230	19.9739	-0.924		1102	188.154	0.3156	40.5269		892	139.174	4.663	Uvigerina spp.
231	20.0425	-0.646		1107	189.115	0.45	39.8447		897	140.565	4.542	Uvigerina spp.
232	20.111	-1.306		1112	190.077	0.4848	39.4858		902	141.957	4.409	Uvigerina spp.
235	20.3166	-0.86		1117	191.038	0.4181	46.8054		912	144.739	4.582	Uvigerina spp.
236	20.3851	-0.901		1122	192	0.3179	39.7539		932	150.304	4.396	Uvigerina spp.
237	20.4537	-0.825		1127	193.182	0.3308	40.954		937	151.696	4.461	Uvigerina spp.
240	20.6593	-1.075		1132	194.364	0.3999	40.4685		962	158.652	4.57	Uvigerina spp.
241	20.7278	-0.956		1137	195.545	0.3867	40.0756		972	161.435	4.489	Uvigerina spp.
242	20.7963	-1.155		1142	196.727	0.3623	40.6589		982	164.217	4.588	Uvigerina spp.
245	21.0019	-0.984		1147	197.909	0.2792	41.1134		992	167	4.293	Uvigerina spp.
246	21.0705	-1.472		1152	199.091	0.2171	40.3759		1012	170.846	4.363	Uvigerina spp.
247	21.139	-1.089		1157	200.273	0.2109	41.0442		1022	172.769	4.423	Uvigerina spp.
250	21.3446	-1.024		1162	201.455	0.2431	42.3227		1032	174.692	4.122	Uvigerina spp.
251	21.4131	-0.914		1167	202.636	0.2711	42.7117		1042	176.615	4.165	Uvigerina spp.
252	21.4817	-1.465		1172	203.818	0.2765	40.847		1052	178.538	4.209	Uvigerina spp.
255	21.6873	-0.968		1177	205	0.2743	41.6092		1062	180.462	4.133	Uvigerina spp.
256	21.7558	-1.762		1182	206.964	0.2599	42.2529		1072	182.385	4.224	Uvigerina spp.
257	21.8243	-1.06		1187	208.929	0.2404	41.0566		1082	184.308	4.313	Uvigerina spp.
260	22.0299	-1.12		1192	210.893	0.2731	42.0628		1087	185.269	4.308	Uvigerina spp.
261	22.0985	-0.738		1197	212.857	0.2791	42.7497		1092	186.231	4.354	Uvigerina spp.
262	22.167	-0.891		1202	214.821	0.1909	39.764		1102	188.154	4.206	Uvigerina spp.
265	22.8402	-0.863		1207	216.561	0.2545	40.6556		1112	190.077	4.099	Uvigerina spp.
266	23.0646	-0.95		1212	217.965	0.2317	51.3147		1116	190.846	3.959	Bulimina spp.
267	23.289	-0.932		1217	219.368	0.243	41.2051		1122	192	3.687	Uvigerina spp.
270	23.9622	-0.956		1222	220.772	0.304	41.7132		1132	194.364	3.914	Uvigerina spp.
271	24.1866	-1.381		1227	222.175	0.243	41.344		1142	196.727	3.673	Uvigerina spp.
272	24.411	-1.181		1232	223.579	0.2052	40.8417		1152	199.091	3.581	Uvigerina spp.
275	24.545	-1.036		1237	224.982	0.2657	40.672		1162	201.455	3.522	Uvigerina spp.
276	24.5896	-0.852		1242	226.386	0.2632	42.2089		1167	202.636	3.488	Uvigerina spp.
277	24.6343	-1.348		1247	227.789	0.3618	41.4055		1170	203.345	3.569	Uvigerina spp.
280	24.7682	-0.959		1252	229.193	0.316	40.7456		1172	203.818	3.63	Uvigerina spp.
281	24.8129	-1.009		1257	230.596	0.34	41.7153		1175	204.527	3.618	Uvigerina spp.
282	24.8575	-1.296		1262	232	0.3741	40.7164		1177	205	3.714	Uvigerina spp.
285	24.9915	-1.071		1267	232.841	0.4688	41.2481		1180	206.179	3.494	Bulimina spp.
286	25.0361	-1.297		1272	233.682	0.4802	41.1953		1185	208.143	3.607	Bulimina spp.
287	25.0807	-0.914		1277	234.524	0.4944	41.6078		1190	210.107	3.366	C. wuellerstorfi
290	25.2147	-1.261		1282	235.365	0.4231	41.6087		1197	212.857	3.269	Bulimina spp.
292	25.304	-0.979		1287	236.206	0.4605	41.3281		1200	214.036	3.305	C. wuellerstorfi
295	25.7064	-1.164		1292	237.047	0.3444	41.5931		1202	214.821	3.414	Uvigerina spp.
297	25.9747	-1.204		1297	237.888	0.2599	39.7227		1205	216	3.234	C. wuellerstorfi
300	26.3772	-1.247		1302	238.729	0.243	41.3687		1207	216.561	3.266	Uvigerina spp.
302	26.6454	-1.24		1307	239.571	0.2649	41.3675		1227	222.175	4.026	Uvigerina spp.
307	27.3162	-1.141		1312	240.412	0.2831	41.1971		1230	223.018	3.859	C. wuellerstorfi
310	27.7186	-1.353		1317	241.253	0.2519	42.6232		1232	223.579	4.037	Uvigerina spp.
312	27.9869	-1.203		1322	242.094	0.194	41.2383		1242	226.386	4.066	Uvigerina spp.
317	28.6576	-1.164		1327	242.935	0.1713	40.4374		1252	229.193	4.054	Uvigerina spp.
320	29.06	-1.247		1332	243.776	0.1973	41.364		1262	232	4.065	Uvigerina spp.
322	29.3283	-1.224		1337	244.618	0.2136	40.8756		1272	233.682	3.788	Uvigerina spp.
327	29.999	-1.266		1342	245.459	0.2426	40.7105		1282	235.365	3.636	Uvigerina spp.
330	30.4015	-1.278		1347	246.3	0.205	41.6892		1292	237.047	3.635	Uvigerina spp.
332	30.6698	-1.303		1352	247.141	0.2404	41.2323		1302	238.729	3.336	Uvigerina spp.
337	31.3405	-1.154		1362	248.824	0.3274	41.6994		1312	240.412	3.32	Uvigerina spp.
340	31.7429	-1.202		1367	249.665	0.3052	39.8571		1320	241.758	3.428	C. wuellerstorfi
342	32.0112	-1.303		1372	250.506	0.3528	41.3175		1335	244.281	4.02	Uvigerina spp.
347	32.6819	-1.375		1377	251.347	0.3002	41.07		1342	245.459	4.303	Uvigerina spp.
350	33.0844	-1.27		1382	252.188	0.3729	41.6001		1352	247.141	4.394	Uvigerina spp.
352	33.3526	-1.475		1387	253.029	0.2183	41.7185		1362	248.824	4.367	Uvigerina spp.
357	34.0234	-1.296		1392	253.871	0.2729	41.3666		1372	250.506	4.392	Uvigerina spp.
360	34.4258	-1.415		1397	254.712	0.2789	41.9856		1382	252.188	4.486	Uvigerina spp.
362	34.6941	-1.401		1402	255.553	0.2491	41.0669		1392	253.871	4.214	Uvigerina spp.
367	35.3648	-1.333		1407	256.394	0.2409	41.0972		1402	255.553	4.171	Uvigerina spp.
370	35.7672	-1.472		1412	257.235	0.2772	41.6434		1412	257.235	4.311	Uvigerina spp.
372	36.0355	-1.259		1417	258.076	0.2456	39.3925		1422	258.918	4.313	Uvigerina spp.
377	36.7062	-1.28		1422	258.918	0.2412	40.8289		1442	263.299	4.266	Uvigerina spp.
380	37.1087	-1.286		1427	259.759	0.2608	39.8571		1472	271.395	4.315	Uvigerina spp.
382	37.377	-1.355		1432	260.6	0.2599	41.5902		1482	274.094	4.117	Uvigerina spp.
387	38.0477	-1.171		1437	261.949	0.1891	40.6626		1492	276.793	4.078	Uvigerina spp.
390	38.4501	-1.264		1442	263.299	0.2288	41.8241		1505	280.301	3.797	Uvigerina spp.
392	38.7184	-1.356		1447	264.648	0.2215	41.0876		1515	283	3.614	Uvigerina spp.
397	39.3891	-1.346		1452	265.998	0.2093	51.6073
400	39.7916	-1.347		1457	267.347	0.1812	41.375
402	40.0598	-1.394		1462	268.696	0.2502	41.5228
407	40.7306	-1.559		1467	270.046	0.269	40.8438
410	41.133	-1.356		1472	271.395	0.4078	41.4659
412	41.4013	-1.483		1477	272.745	0.4335	42.3039
417	42.072	-1.295		1482	274.094	0.5197	42.662
420	42.4744	-1.53		1487	275.443	0.461	41.4597
422	42.7427	-1.572		1492	276.793	0.4926	41.0046
427	43.4134	-1.549		1497	278.142	0.4214	50.0993
430	43.8159	-1.507		1500	278.952	0.5078	41.1074
432	44.0842	-1.496		1505	280.301	0.3698	43.0243
437	44.7549	-1.234		1510	281.651	0.4399	43.1562
440	45.1573	-1.344
442	45.4256	-1.284
447	46.0963	-1.381
452	46.767	-1.369
457	47.4378	-1.511
462	48.1085	-1.574
467	48.7792	-1.48
470	49.1816	-1.692
472	49.4499	-1.671
477	50.1206	-1.477
480	50.5231	-1.628
482	50.7914	-1.569
487	51.4621	-1.603
490	51.8645	-1.712
492	52.1328	-1.581
497	52.8035	-1.634
500	53.206	-1.536
502	53.4742	-1.577
507	54.145	-1.537
510	54.5474	-1.602
512	54.8157	-1.631
517	55.4864	-1.333
520	55.8888	-1.314
522	56.1571	-1.171
527	56.8279	-1.523
530	57.2303	-1.127
532	57.4986	-1.368
537	58.7976	-1.202
540	59.8778	-1.037
542	60.5979	-1.104
547	62.3982	-1.549
550	63.4783	-1.153
552	64.1984	-1.258
560	67.0788	-1.388
562	67.799	-1.341
567	69.5992	-1.664
570	70.6794	-1.587
572	71.3995	-1.658
577	73.1997	-1.922
580	74.2799	-1.845
582	75	-1.992
587	75.9487	-1.894
592	76.8974	-2.111
597	77.8462	-1.99
600	78.4154	-1.851
602	78.7949	-1.984
607	79.7436	-2.109
610	80.3128	-1.924
612	80.6923	-1.759
617	81.641	-2.065
620	82.2103	-2.042
622	82.5897	-2.065
627	83.5385	-2.084
630	84.1077	-2.14
632	84.4872	-2.026
637	85.4359	-2.023
640	86.0051	-2.128
642	86.3846	-2.145
647	87.3333	-1.983
650	87.9026	-1.784
652	88.2821	-1.643
657	89.2308	-1.774
660	89.8	-1.862
662	90.1795	-1.717
667	91.1282	-1.754
670	91.6974	-1.959
672	92.0769	-1.787
677	93.0256	-1.805
680	93.5949	-2.152
682	93.9744	-1.896
687	94.9231	-2.055
690	95.4923	-1.942
692	95.8718	-1.927
697	96.8205	-1.97
700	97.3897	-1.918
702	97.7692	-1.906
707	98.7179	-2.155
710	99.2872	-2.172
712	99.6667	-2.089
717	100.615	-1.986
720	101.185	-2.157
722	101.564	-2.113
727	102.513	-2.109
730	103.082	-2.067
732	103.462	-2.048
737	104.41	-2.181
740	104.979	-2.135
742	105.359	-2.192
747	106.308	-1.955
750	106.877	-2.207
752	107.256	-2.051
757	108.205	-2.235
760	108.774	-2.078
762	109.154	-2.06
767	110.103	-1.91
770	110.672	-2
772	111.051	-1.849
777	112	-1.946
780	112.982	-1.951
782	113.636	-2.1
787	115.273	-2.108
790	116.255	-2.321
792	116.909	-2.313
797	118.545	-2.217
800	119.527	-2.367
802	120.182	-2.386
807	121.818	-2.465
810	122.8	-2.65397
812	123.455	-2.795
817	125.091	-2.628
820	126.073	-2.64762
822	126.727	-2.515
827	128.364	-2.459
830	129.345	-2.54603
832	130	-2.55
837	130.556	-2.31
840	130.889	-2.4254
842	131.111	-2.194
847	131.667	-2.329
850	132	-2.4381
852	132.222	-1.917
857	132.778	-1.46
860	133.111	-1.34603
862	133.333	-1.407
867	133.889	-0.985
870	134.222	-1.07937
872	134.444	-0.895
877	135	-1.144
882	136.391	-1.204
887	137.783	-1.355
890	138.617	-0.806349
892	139.174	-0.94
897	140.565	-1.105
902	141.957	-0.992
907	143.348	-0.862
910	144.183	-1.576
912	144.739	-1.376
917	146.13	-1.436
930	149.748	-0.990476
932	150.304	-1.134
937	151.696	-1.051
947	154.478	-1.162
952	155.87	-1.084
957	157.261	-1.151
960	158.096	-1.02857
962	158.652	-0.995
967	160.043	-1.042
972	161.435	-0.904
977	162.826	-0.985
982	164.217	-1.163
987	165.609	-1.251
990	166.443	-1.26984
992	167	-1.345
997	167.962	-1.047
1002	168.923	-1.019
1007	169.885	-1.317
1012	170.846	-1.107
1017	171.808	-1.551
1022	172.769	-1.323
1027	173.731	-1.781
1032	174.692	-1.396
1037	175.654	-1.841
1042	176.615	-1.457
1047	177.577	-1.661
1052	178.538	-1.463
1057	179.5	-1.711
1062	180.462	-1.378
1067	181.423	-1.54
1072	182.385	-1.602
1077	183.346	-1.324
1082	184.308	-1.232
1087	185.269	-1.315
1092	186.231	-1.172
1097	187.192	-1.456
1102	188.154	-1.72
1107	189.115	-1.6
1112	190.077	-1.743
1117	191.038	-1.842
1122	192	-1.774
1127	193.182	-1.697
1132	194.364	-1.921
1137	195.545	-2.053
1142	196.727	-1.922
1147	197.909	-2.278
1152	199.091	-2.129
1157	200.273	-2.064
1162	201.455	-1.779
1167	202.636	-1.738
1172	203.818	-1.879
1177	205	-1.946
1182	206.964	-2.005
1187	208.929	-2.032
1192	210.893	-2.183
1197	212.857	-2.05
1202	214.821	-2.006
1207	216.561	-2.021
1212	217.965	-1.907
1217	219.368	-1.719
1222	220.772	-1.605
1227	222.175	-1.689
1232	223.579	-1.462
1237	224.982	-1.356
1242	226.386	-1.567
1247	227.789	-1.309
1252	229.193	-1.579
1257	230.596	-1.607
1262	232	-1.4
1267	232.841	-1.481
1272	233.682	-2.012
1277	234.524	-1.941
1282	235.365	-1.991
1287	236.206	-2.053
1292	237.047	-2.021
1297	237.888	-2.15
1302	238.729	-2.197
1307	239.571	-2.332
1312	240.412	-2.247
1317	241.253	-1.75
1322	242.094	-1.555
1327	242.935	-1.525
1332	243.776	-1.361
1337	244.618	-1.4
1342	245.459	-1.309
1347	246.3	-1.235
1352	247.141	-1.325
1362	248.824	-1.052
1367	249.665	-1.366
1372	250.506	-1.205
1377	251.347	-0.99
1382	252.188	-1.212
1387	253.029	-1.161
1392	253.871	-1.191
1397	254.712	-1.304
1402	255.553	-1.431
1407	256.394	-1.436
1412	257.235	-1.399
1417	258.076	-1.301
1422	258.918	-1.543
1427	259.759	-1.331
1432	260.6	-1.421
1437	261.949	-1.557
1442	263.299	-1.186
1447	264.648	-1.309
1452	265.998	-1.251
1457	267.347	-1.094
1462	268.696	-1.159
1467	270.046	-1.205
1472	271.395	-1.468
1477	272.745	-1.332
1482	274.094	-1.328
1487	275.443	-1.602
1492	276.793	-1.514
1497	278.142	-1.821
1500	278.952	-1.824
1505	280.301	-1.55
1510	281.651	-2.033

## Sheet: MD05-2925 REE
MD05-2925 G. ruber REE/Ca
unit: * (μmol/mol), others (nmol/mol)
Depth (cm)	Age kyr BP	La/Ca*	Ce/Ca*	Pr/Ca	Nd/Ca*	Sm/Ca	Eu/Ca	Gd/Ca	Tb/Ca	Dy/Ca	Ho/Ca	Er/Ca	Tm/Ca	Yb/Ca	Lu/Ca
0	0.889667	0.344207	0.20072	69.6972	0.299756	64.142	18.9903	76.8972	11.6597	77.1292	16.9913	50.4757		46.3395	6.63295
2	1.023	0.383531	0.247031	78.8207	0.333818	71.9904	20.8338	85.104	12.5802	85.7755	18.8715	54.4037		50.3239	7.09976
5	1.223	0.333371	0.218024	68.238	0.302489	64.2508	19.6853	79.4081	11.4418	77.4137	16.6475	50.4716		44.7974	6.61912
7	1.47265	0.411403	0.25555	80.0362	0.372292	72.9982	22.2696	86.2008	12.7256	83.0037	18.597	53.7576		49.0625	7.40513
10	1.84712	0.284308	0.200054	59.1766	0.251168	54.0271	16.2738	65.8759	9.99473	67.0972	14.8559	44.6006		39.9212	5.76571
12	2.09676	0.390306	0.253755	76.7285	0.325348	68.1294	19.5006	84.4557	13.3838	87.4439	19.3959	57.431		53.3718	7.79973
15	2.47124	0.377709	0.326558	76.4644	0.320449	69.5158	21.1717	80.631	12.3135	79.9696	17.7373	52.3672		47.6537	6.92608
17	2.72088	0.410932	0.344541	82.8439	0.34783	72.9192	20.9351	85.0055	12.8467	84.5221	18.8793	55.0734		50.7879	7.51556
20	3.09535	0.316654	0.282305	65.4945	0.272583	60.42	19.2579	70.601	10.9407	71.9719	15.8496	47.6455		43.0842	6.47588
22	3.345	0.49096	0.517123	60.9352	0.250212	54.6382	15.3147	65.3597	9.7485	63.5913	14.3623	42.5		38.9091	5.56917
25	3.49915	0.298467	0.348104	67.9206	0.291878	64.8914	19.935	71.6792	10.8618	70.5121	15.2436	44.8966		40.0187	5.712
27	3.60192	0.35969	0.278961	71.7386	0.296568	63.5737	18.6461	75.8355	11.3872	74.9735	16.5854	49.725		45.2335	6.75021
30	3.75608	0.244436	0.290929	56.0442	0.25196	58.8345	19.0469	71.891	10.7616	67.8747	14.5509	43.681		37.6826	5.89946
32	3.85885	0.267773	0.227773	53.608	0.228297	48.7868	15.3742	57.8696	8.86523	59.0458	13.0834	39.5674		36.4598	5.25368
35	4.013	0.288072	0.239265	57.7694	0.242134	50.4512	16.3737	62.6163	9.39994	63.2283	14.1738	41.4344		39.3481	5.60808
37	4.17592	0.326741	0.271773	66.0103	0.282693	62.4907	18.0914	72.1294	10.8752	71.9436	15.8976	47.7108		44.1627	6.28625
40	4.4203	0.45014	0.462236	96.7262	0.41327	89.0769	27.7848	101.503	15.2505	100.62	22.1787	64.6829		60.1311	8.51876
42	4.58322	0.282249	0.210563	55.8824	0.229106	51.6393	15.3311	58.2475	8.98957	59.9274	13.1934	39.8992		37.6266	5.41662
45	4.82759	0.271239	0.224467	53.7349	0.23029	48.0711	14.8903	58.3822	8.99488	61.0686	13.667	40.2324		37.6008	5.48658
50	5.23489	0.197571	0.229485	43.4312	0.189848	42.0976	13.0182	52.2136	8.0082	52.595	11.2744	33.8974		31.7557	4.33715
52	5.39781	0.227171	0.202295	45.9672	0.198076	45.5949	14.2848	53.2076	8.27172	54.5274	11.8749	34.5977		32.2586	4.64001
55	5.64219	0.273085	0.374573	62.2806	0.269539	62.4293	18.9076	72.165	10.6356	63.5079	12.5739	36.8036		33.4976	4.77426
57	5.80511	0.314491	0.330996	63.7818	0.272579	57.253	16.4737	70.9458	10.5564	71.7516	15.8653	47.4004		44.3281	6.38007
60	6.04949	0.301679	0.356068	63.3121	0.265757	57.0215	17.1508	68.5772	10.3333	67.8693	15.1351	44.7882		41.7818	5.96585
62	6.21241	0.392275	0.49216	85.7638	0.366008	81.4516	24.4988	92.4314	14.4065	93.4332	19.723	58.4458		52.6916	7.64484
65	6.45678	0.286658	0.351869	59.3056	0.251176	57.1171	16.3721	65.1598	10.2004	65.6444	14.2118	42.4131		39.0842	5.80693
67	6.6197	0.307392	0.291658	61.8149	0.262705	59.3713	16.2824	66.7226	10.1607	67.1798	14.487	43.4609		40.3963	5.70119
70	6.86408	0.239694	0.317753	48.3496	0.202125	44.1531	13.0336	52.5385	8.07827	52.765	11.663	34.6644		32.4537	4.64718
72	7.027	0.257176	0.325206	52.3484	0.222523	47.6237	15.0429	55.901	8.74419	55.6194	12.3583	36.5503		33.0011	4.96872
75	7.21417	0.320141	0.401007	66.5112	0.272715	59.8899	18.7978	70.1514	10.7354	70.4534	15.3699	46.0104		42.0933	6.16395
77	7.33894	0.275631	0.351538	55.7331	0.231657	52.6278	15.3388	61.6729	9.29584	60.8717	13.498	40.4148		37.3366	5.38239
80	7.52611	0.317268	0.449005	67.7891	0.284108	64.5414	19.0639	75.7927	11.4304	75.746	16.1587	48.8989		44.4172	6.46726
82	7.65089	0.365319	0.475746	75.4767	0.314721	70.1962	21.5906	84.5111	12.581	82.8662	18.4347	55.1432		50.2744	7.34977
85	7.83806	0.269538	0.405019	57.1149	0.235818	51.1041	15.4591	59.7235	9.3018	59.184	13.1108	39.181		35.3572	5.13321
87	7.96283	0.231532	0.312151	47.8748	0.202955	43.6059	12.7637	51.6727	8.04871	52.2352	11.592	34.5558		31.6112	4.56075
90	8.15	0.232364	0.295886	47.555	0.202686	45.8612	13.8928	55.4215	8.25815	54.5629	11.9675	35.5939		33.8324	4.92809
92	8.1985	0.324437	0.4441	66.7956	0.275583	62.4079	19.5948	75.4416	11.7731	76.5916	16.773	50.2352		45.6452	6.64141
95	8.27125	0.269623	0.41245	58.1576	0.237507	53.2565	15.9405	61.7853	9.60449	64.3905	13.982	40.9869		38.2995	5.32181
97	8.31975	0.259763	0.399038	53.6959	0.222454	51.8632	14.5733	60.5651	9.46927	62.8811	13.4099	39.5561		36.6778	5.29094
100	8.3925	0.207167	0.331912	46.6564	0.201099	48.2727	13.7296	54.0326	8.19183	53.8202	11.7365	34.3605		31.86	4.42186
102	8.441	0.280642	0.349308	57.7908	0.243017	54.318	15.9475	67.1336	9.93557	65.6612	15.4378	43.9215		41.1105	5.94148
105	8.6356	0.200576	0.269497	40.9338	0.173752	40.2004	12.255	49.1814	7.34118	48.7946	10.6611	31.7057		29.6423	4.23539
110	8.95993	0.210662	0.273574	43.6213	0.18165	40.3826	10.9928	47.1605	7.38163	48.7717	10.7409	32.2049		29.173	4.37478
112	9.08967	0.213677	0.250355	44.3648	0.188967	42.8367	11.5965	52.7314	7.85636	52.1985	11.4546	34.0366		31.5866	4.51984
115	9.28427	0.235462	0.31956	49.9879	0.205206	45.4409	13.5183	53.2308	8.45787	55.4228	11.8147	36.3793		32.9409	4.87489
117	9.414	0.335405	0.479336	72.6008	0.296543	66.4198	19.4402	77.5868	11.6921	77.0175	16.4806	49.7382		46.4086	6.65337
120	9.9675	0.292677	0.401105	60.5879	0.255084	58.8394	16.994	69.9055	10.7655	71.1364	15.3948	45.7978		41.4342	6.04894
122	10.3365	0.291397	0.417802	62.3016	0.26211	57.5252	16.1224	68.0098	10.4019	67.8237	14.3859	42.0358		38.5346	5.67555
125	10.89	0.252723	0.361638	53.8784	0.213832	49.9297	13.9038	58.4399	9.25996	59.5997	13.0673	38.7773		35.3335	5.16237
126	11.0745	0.221795	0.311887	44.0143	0.191295	43.4334	11.9561	51.7078	7.83094	50.5596	11.3781	33.0552		31.0588	4.48958
127	11.259	0.235745	0.318743	48.644	0.1919	46.6248	13.359	56.791	8.57176	56.8251	12.4322	36.6227		33.8236	4.93065
130	11.4983	0.221623	0.333467	48.6183	0.189018	45.5473	12.9207	51.5357	8.38395	53.7465	11.5753	34.8373		30.8532	4.33348
131	11.578	0.307547	0.423402	62.041	0.265889	62.5826	17.2887	73.5534	11.1175	72.6147	16.0123	48.0097		43.9216	6.31251
132	11.6578	0.265489	0.404858	57.8078	0.234011	53.1481	15.1097	61.194	9.64345	60.8252	13.0306	37.3168		33.3374	4.89889
135	11.897	0.219036	0.313338	44.9878	0.156022	45.0148	13.2998	54.7504	8.17465	52.7469	11.5052	34.8338		31.8101	4.64133
136	11.9767	0.18697	0.255376	39.0498	0.16721	37.3992	9.55789	43.7446	6.86208	45.3946	9.75352	29.4819		26.5263	3.90144
137	12.0565	0.278021	0.430709	61.8698	0.25206	57.5554	15.6547	64.1957	10.1769	66.6082	14.4736	42.3167		38.2887	5.33175
140	12.2957	0.250054	0.393398	54.0491	0.22127	48.6219	14.8245	56.7605	8.89528	57.0583	12.5834	37.1423		34.0326	4.78983
141	12.3755	0.244722	0.32061	49.9182	0.211186	46.2014	12.5853	56.2417	8.54389	57.0745	12.3174	36.2133		34.0375	4.94254
142	12.4552	0.255316	0.37712	53.8177	0.214562	48.1499	13.4559	55.3116	8.60507	56.2529	12.7543	37.7548		35.6222	5.16249
145	12.6945	0.206254	0.278902	42.656	0.165901	38.9752	10.7414	48.9756	7.59945	49.5143	11.0712	32.1964		31.0698	4.53854
147	12.854	0.246241	0.336941	51.7354	0.210845	45.9233	13.6572	54.4514	8.65925	54.4055	12.1666	36.1167		33.5565	4.95073
150	13.0154	0.242186	0.349778	50.5325	0.200028	46.9576	12.8699	57.3387	8.52796	57.3013	12.7277	37.2983		33.8073	4.97141
152	13.123	0.243622	0.319485	49.723	0.197891	46.169	13.2693	56.3183	8.56803	57.7676	12.804	37.7456		33.7683	5.18035
155	13.2844	0.520081	1.01772	117.232	0.436519	81.6007	22.7524	79.2221	11.9248	76.2299	15.9705	47.5044		42.8376	5.94341
157	13.392	0.342088	0.486764	73.4396	0.293665	64.5874	18.3006	76.1846	11.963	77.899	16.8669	49.8274		46.9228	6.61886
160	13.7082	0.309552	0.467291	65.7702	0.270359	58.6098	17.5235	66.8696	10.2657	66.5391	14.1492	42.302		38.5401	5.4882
162	13.919	0.290989	0.431878	63.0443	0.260702	55.8783	16.1873	62.8953	9.72458	64.6859	13.6449	40.3449		37.0575	5.20612
165	14.2352	0.317003	0.419765	67.4706	0.271805	60.5903	17.2832	70.5023	11.2768	72.57	15.7992	47.0603		42.2784	6.09771
167	14.446	0.218519	0.311255	45.3567	0.176624	42.5822	11.4424	48.4394	7.67736	49.0038	10.8875	31.7166		28.7055	4.26099
170	14.7622	0.250478	0.384469	54.6136	0.224723	47.6304	12.6464	54.9528	8.18901	52.4167	11.1801	33.0092		29.1399	4.30056
172	14.973	0.336898	0.428908	69.8976	0.280131	66.6202	18.0299	75.9495	11.5217	74.6872	16.3232	48.1208		44.0505	6.36674
175	15.4642	0.343811	0.503422	72.1982	0.293669	63.3678	17.6506	72.5103	11.0478	71.7737	15.456	45.3736		41.3995	6.08259
177	15.7918	0.354111	0.46969	72.9402	0.297968	65.5078	18.2956	74.8785	11.799	74.9741	16.258	47.974		42.1908	6.20877
180	16.283	0.396875	0.505047	83.2139	0.345792	71.7632	20.7747	84.9632	13.0799	85.697	18.5707	54.568		49.3918	7.11054
181	16.3216	0.393384	0.44148	78.6449	0.333769	71.9882	19.1838	86.5989	12.9894	85.5441	18.693	55.5959		51.06	7.48095
182	16.3602	0.491439	0.527364	102.388	0.429354	91.0607	25.1539	104.699	16.1598	104.341	22.7241	66.9965		59.8668	8.71897
185	16.4759	0.352952	0.414786	71.4736	0.298072	63.8054	17.884	76.6135	11.4204	75.7587	16.4333	48.8805		45.0362	6.5504
186	16.5145	0.642656	0.671989	127.944	0.538521	117.078	31.5391	141.208	21.8652	142.946	31.1398	92.9839		84.7156	12.4292
187	16.5531	0.460718	0.531373	95.0058	0.400034	83.5803	22.8778	100.995	15.3901	100.898	21.6597	64.7239		58.3606	8.61586
190	16.6688	0.286504	0.352368	58.4592	0.238983	52.352	14.1196	62.1354	9.15458	60.266	12.9823	38.3106		34.6652	4.95755
191	16.7074	0.30119	0.320607	58.6409	0.244516	53.4776	14.2356	65.652	9.72748	64.2416	13.9803	40.7495		37.4179	5.43663
192	16.746	0.391378	0.474991	78.1504	0.334707	71.8985	19.1082	86.3629	13.2936	87.5957	18.5702	56.0172		49.7309	7.27125
195	17.037	0.486463	0.607993	98.5502	0.414975	85.7815	23.798	103.138	15.5529	102.442	22.3901	66.2136		59.8351	8.56429
196	17.134	0.89007	0.92941	177.487	0.762338	157.963	41.5437	189.49	29.4865	197.09	45.1087	126.78		114.051	16.8599
197	17.231	0.626059	0.784183	126.412	0.533509	106.628	28.9258	125.796	19.1528	125.679	27.5666	80.9498		72.9509	10.6917
200	17.522	0.704432	0.848371	148.45	0.616763	122.32	33.5475	143.747	21.7423	144.57	30.9967	91.7571		83.5635	12.1165
201	17.619	0.441702	0.518005	84.6791	0.368257	78.827	21.0377	94.0222	14.092	92.0115	20.249	60.3445		55.5748	8.11313
202	17.716	0.556194	0.617789	112.69	0.479807	97.0044	25.3879	113.054	17.4432	114.837	25.0687	73.541		68.281	9.64173
205	18.007	0.600721	0.718197	122.632	0.511221	104.864	26.6824	121.343	18.7563	124.576	27.2826	80.4611		73.8751	10.7389
207	18.201	0.622009	0.751215	128.879	0.532303	108.295	28.9298	126.83	19.5446	128.13	28.0509	82.9839		75.5676	10.9964
210	18.4656	0.681903	0.856795	141.348	0.579119	118.441	36.0923	139.419	21.3115	141.309	31.0255	93.4482		87.5626	13.0888
212	18.642	1.09641	1.29894	222.93	0.922806	191.558	48.6301	216.32	33.717	223.934	49.2022	146.237		135.476	19.8071
215	18.9066	0.860234	0.981136	175.418	0.731195	149.923	40.3772	174.529	26.6218	174.939	38.6044	114.553		104.85	14.9663
217	19.083	1.07283	1.32459	222.972	0.909488	188.14	47.7216	210.256	32.3944	214.634	46.4855	140.376		127.554	18.6784
220	19.2886	0.861798	1.04353	178.212	0.734331	153.044	39.8721	174.391	26.7113	176.929	39.1713	114.57		105.206	15.1692
222	19.4257	0.956962	1.12551	198.347	0.817168	169.582	43.9215	197.42	30.3031	201.879	44.2634	131.075		121.681	17.9401
227	19.7683	0.60846	0.663286	124.225	0.526117	110.282	29.2745	125.665	19.7347	129.338	28.6431	85.8538		76.2836	11.4346
230	19.9739	0.755382	0.869158	155.684	0.654024	133.411	35.4317	154.511	24.0197	157.187	34.4771	105.111		94.5134	13.5613
232	20.111	0.931586	1.09958	191.372	0.791706	160.292	41.4332	186.621	28.9428	189.467	41.7262	124.868		114.298	16.481
235	20.3166	1.18612	1.53942	249.835	1.02063	204.905	54.9106	234.863	37.0644	240.032	52.2565	154.431		141.344	20.1681
237	20.4537	1.05549	1.24921	223.275	0.903735	186.435	48.55	208.973	32.1321	209.745	45.843	135.782		122.94	17.9804
240	20.6593	1.00443	1.22961	210.387	0.862524	173.389	45.4723	198.73	31.0813	203.051	44.3394	131.611		121.038	17.5478
242	20.7963	0.915499	1.17461	188.253	0.779366	161.589	41.2453	185.621	28.6997	187.711	40.2921	120.994		111.297	16.7062
245	21.0019	1.0705	1.29694	225.282	0.902106	180.678	46.3561	205.801	31.8053	210.467	46.1012	139.933		127.371	18.5557
247	21.139	0.934789	1.0349	190.146	0.769931	155.817	39.4416	178.326	27.7792	178.596	40.1539	117.171		106.862	15.6085
250	21.3446	0.891418	0.987012	184.572	0.758608	156.276	40.7242	180.68	28.388	182.928	40.4927	118.72		109.211	15.7578
252	21.4817	1.13496	1.29701	236.247	0.958211	196.021	50.638	221.847	34.3476	222.915	49.0891	144.695		133.061	18.8827
255	21.6873	0.951896	1.01586	191.751	0.800636	161.405	43.0053	192.686	29.2914	194.759	42.3873	128.808		116.734	17.0553
257	21.8243	0.990198	1.08484	203.014	0.836801	166.977	42.2932	190.897	29.8611	194.897	42.7153	126.389		113.96	16.7757
260	22.0299	0.881778	1.07509	182.46	0.739538	149.047	38.5038	167.244	26.5177	171.469	37.0752	109.101		101.107	14.6525
262	22.167	0.935729	0.995364	186.897	0.770281	156.28	40.8095	182.921	28.8059	188.153	40.9961	122.003		112.329	16.7256
265	22.8402	0.805155	0.940965	166.935	0.679479	137.206	36.1991	158.792	24.8877	161.319	34.9185	103.015		93.9639	13.4868
267	23.289	1.28131	1.72906	276.266	1.10345	209.819	51.3016	232.452	35.1932	221.979	48.5656	143.881		132.408	19.0959
270	23.9622	0.78303	0.94942	163.286	0.656215	133.118	33.6387	151.954	23.5466	153.058	33.9158	100.945		93.6773	13.61
272	24.411	0.891955	0.928189	177.6	0.743745	150.901	39.2701	179.936	27.8101	183.246	39.5728	117.959		108.654	15.7563
275	24.545	1.10051	1.00932	220.312	0.925362	188.528	50.1176	220.692	33.8418	220.733	48.8752	143.421		130.583	19.105
277	24.6343	1.38536	1.40679	283.509	1.15342	232.165	62.3635	263.488	40.9272	266.638	57.9422	169.932		155.488	22.4805
280	24.7682	1.03464	1.12222	215.034	0.882222	176.957	46.6589	201.895	31.0934	204.454	44.0695	131.578		118.421	17.2297
282	24.8575	1.09724	1.14636	223.059	0.916287	183.556	49.3614	210.782	32.6194	215.716	46.9066	138.63		126.218	18.5613
285	24.9915	0.968329	0.94674	193.918	0.813277	165.612	43.2018	192.138	30.1273	197.038	42.8646	127.236		115.321	17.1593
287	25.0807	1.08035	1.02742	212.822	0.914256	187.465	50.0358	223.232	34.1641	225.103	49.8832	146.95		139.656	20.0989
290	25.2147	0.904224	1.09646	187.005	0.764335	152.512	39.4476	171.287	26.6645	175.251	38.1754	111.926		104.795	15.3756
292	25.304	0.798977	0.802984	157.567	0.648503	132.106	35.563	154.489	24.1691	157.294	35.2721	104.685		96.9376	14.1513
295	25.7064	0.765683	0.803918	153.533	0.636959	131.014	34.7491	150.737	23.1906	154.048	34.1751	101.788		94.6141	13.4853
297	25.9747	0.955537	0.96927	191.207	0.791163	165.437	43.2363	187.585	29.0243	188.99	41.9411	126.053		115.588	16.4864
300	26.3772	0.834978	0.909998	174.352	0.713986	150.365	41.069	172.132	26.9665	173.492	37.8253	113.1		102.243	14.6463
302	26.6454	0.810332	0.869637	164.745	0.677483	141.452	37.2727	161.551	24.5282	161.445	35.159	103.595		93.7371	13.7606
307	27.3162	0.809829	0.868384	164.538	0.678388	141.28	37.2126	161.338	24.4883	161.125	35.0954	103.432		93.5395	13.7262
312	27.9869	0.699016	0.669458	138.907	0.586999	128.47	33.0615	140.638	21.8033	144.342	31.5712	93.1919		86.6341	12.4885
317	28.6576	0.803786	0.85503	162.294	0.676647	142.95	37.8956	161.132	24.7774	160.673	35.0453	103.843		95.8082	13.9996
322	29.3283	0.497742	0.599515	104.513	0.442525	99.8926	29.6346	116.585	18.9059	124.028	26.96	77.8877		71.5915	10.1813
332	30.6698	0.477405	0.536403	99.0398	0.417795	87.5733	23.4198	99.7744	14.9629	97.2603	21.3699	62.6639		57.9948	8.51347
337	31.3405	0.746438	0.790152	151.193	0.626208	132.299	35.6774	151.539	23.1735	153.122	33.5758	99.0962		91.3894	13.2582
342	32.0112	0.593481	0.630906	119.161	0.487908	104.809	30.0819	123.277	18.8447	123.216	27.2603	80.6444		76.32	11.2088
347	32.6819	0.34861	0.36872	67.0713	0.281964	59.3158	17.3888	71.5778	10.9099	73.1309	16.1189	48.3291		44.6217	6.66764
352	33.3526	0.429363	0.456056	85.2402	0.352389	74.1499	19.77	89.4205	13.6454	89.4358	19.9642	58.1336		53.8186	7.86743
357	34.0234	0.399477	0.499229	80.263	0.327634	66.4388	17.9023	78.713	12.0661	80.1856	17.6362	52.2967		48.594	7.01854
362	34.6941	0.399146	0.469465	78.009	0.32886	71.1126	18.8999	83.4055	12.6544	82.339	18.1899	54.727		50.6476	7.443
367	35.3648	0.322274	0.343757	62.7168	0.267014	55.792	15.2352	67.6895	10.0147	66.6938	14.7429	43.5888		39.5938	5.86043
372	36.0355	0.415446	0.389631	79.5593	0.342768	71.8447	20.3882	89.7854	13.4095	88.2705	19.1244	56.5853		51.7771	7.52908
377	36.7062	0.526015	0.538032	97.9863	0.409909	83.8041	23.2182	101.615	15.5378	102.077	22.4661	66.5317		61.2138	8.90295
382	37.377	0.693239	0.622268	134.842	0.578232	118.674	33.8265	144.004	22.3111	146.103	32.7465	97.3345		88.9466	13.2653
387	38.0477	0.628147	0.594419	120.593	0.517931	106.449	29.7567	129.814	20.1129	131.036	29.6863	88.5416		82.323	12.0169
392	38.7184	0.690426	0.669197	132.869	0.571594	118.012	36.1735	145.676	22.3039	146.995	32.96	99.6533		91.6951	13.3446
397	39.3891	0.449498	0.451742	88.5387	0.380513	81.9431	22.3288	97.1466	15.1733	98.6913	22.4035	66.9621		61.1458	9.29244
402	40.0598	0.352771	0.372063	69.464	0.301627	63.2974	17.7977	76.0775	11.44	77.0752	17.3033	50.4395		47.4447	7.02948
407	40.7306	0.414672	0.389353	82.1528	0.346273	75.2111	20.3377	88.1853	13.5305	93.387	20.1547	60.5379		57.2603	8.42158
412	41.4013	0.392171	0.387352	78.2974	0.33311	70.012	19.2474	83.6933	12.5736	84.7728	18.0878	55.1484		51.2155	7.4784
417	42.072	0.546217	0.556215	106.261	0.450387	92.4324	27.6692	110.93	17.0305	112.187	24.5567	73.6329		69.5459	10.2395
422	42.7427	0.532512	0.54415	103.925	0.441702	90.8036	25.8671	108.336	16.6959	109.118	24.4267	73.6274		68.4443	10.2189
427	43.4134	0.337365	0.361014	64.9771	0.277624	59.2713	17.3237	69.7968	10.3595	68.654	15.2261	44.8457		42.212	6.27513
432	44.0842	0.385832	0.365327	72.7721	0.309504	62.7773	18.5549	76.174	11.7001	77.731	17.2394	51.9085		49.2005	7.15843
437	44.7549	0.562336	0.591698	109.662	0.466255	91.8036	28.3168	109.541	16.9771	109.708	24.4721	71.143		66.8405	9.67221
442	45.4256	0.542836	0.548753	107.82	0.463902	97.2878	26.6719	115.399	17.5126	114.633	25.4114	76.4454		71.3529	10.4361
447	46.0963	0.512113	0.920926	121.06	0.55432	143.099	51.4057	179.414	27.825	171.835	34.3372	94.9162		75.7184	10.1534
452	46.767	0.61001	0.666787	120.389	0.517828	111.593	29.9782	128.503	19.7439	129.116	28.3964	82.6379		78.7389	11.5405
457	47.4378	0.527278	0.655894	107.246	0.448997	93.656	25.0784	108.798	16.6071	107.009	23.8643	71.03		67.9103	9.9866
462	48.1085	0.299872	0.354443	59.9757	0.255877	54.1828	16.8723	64.0611	10.1703	65.889	14.3468	43.5297		40.7295	6.13303
467	48.7792	0.32363	0.356478	64.0095	0.271448	57.5346	18.1601	69.8081	10.4587	71.1691	16.591	47.7583		46.3759	6.93125
472	49.4499	0.379758	0.414387	75.5177	0.317911	68.3988	20.6793	80.0767	12.4899	80.8639	18.113	55.1241		52.2162	7.70302
477	50.1206	0.349653	0.369543	70.4872	0.301443	64.6019	18.1728	76.7828	11.8803	77.7022	17.057	51.693		48.544	7.01901
482	50.7914	0.344349	0.335943	67.5378	0.29147	60.9491	17.6808	74.0577	11.2079	74.5877	16.5896	50.0524		47.2717	6.9956
487	51.4621	0.392294	0.372807	75.0079	0.312906	66.3858	19.8207	78.9221	12.2292	82.8244	18.5836	55.7306		52.9546	7.88947
492	52.1328	0.247195	0.255235	46.9718	0.200687	43.3268	11.7918	50.411	7.67199	51.3563	11.1517	33.3928		32.5668	4.73648
497	52.8035	0.313268	0.326774	62.1933	0.267454	55.7	19.2207	66.1305	10.152	70.0919	15.9585	45.6917		43.0833	6.23334
502	53.4742	0.406124	0.381829	75.4733	0.328455	69.539	22.3637	84.4914	12.9791	86.9306	19.6714	58.8296		56.2353	8.35683
507	54.145	0.33737	0.301024	64.5969	0.27314	58.918	16.4538	70.4035	10.9017	74.8378	16.8379	50.8816		47.8865	7.04084
512	54.8157	0.30955	0.317984	59.0551	0.251739	55.3313	19.5038	65.0329	9.89218	66.3525	15.4106	44.668		41.3041	5.92116
517	55.4864	0.497974	0.395564	91.336	0.390775	80.1901	22.7125	98.0437	14.6706	98.4212	22.3522	66.234		62.2248	9.03639
522	56.1571	0.629331	0.460307	113.703	0.478321	100.659	30.4403	125.463	19.3961	129.101	29.5493	86.8196		82.234	11.9057
527	56.8279	0.853053	0.685953	157.335	0.674345	138.616	39.8967	172.929	27.3376	178.038	39.9704	119.116		110.887	16.234
532	57.4986	0.946753	0.834001	179.485	0.75702	162.263	43.7874	192.827	30.1271	200.47	44.6855	131.007		121.922	17.7085
537	58.7976	1.11375	1.00007	208.024	0.879164	180.608	50.5594	216.659	34.3804	225.636	50.2295	149.68		138.266	20.1511
542	60.5979	1.22201	1.04082	227.362	0.97218	202.527	54.7398	242.761	37.9606	251.115	56.1103	167.08		154.087	23.0091
547	62.3982	1.36543	1.2939	257.491	1.08809	229.812	65.7193	274.18	42.3685	279.899	63.4457	185.063		170.347	24.6586
552	64.1984	1.02234	1.02716	198.412	0.847723	176.9	48.4047	211.233	33.1723	217.232	47.3388	141.346		127.33	18.415
557	65.9987	1.21467	1.14753	231.61	0.977151	202.232	60.3713	240.591	37.2655	244.232	55.2501	162.111		149.87	21.1902
562	67.799	0.604858	0.579469	117.83	0.513203	109.381	31.7412	133.141	20.4124	133.751	29.6015	88.4347		81.5558	11.385
567	69.5992	0.949752	0.884514	179.487	0.772119	161.707	45.3642	196.111	30.7496	203.041	45.1147	134.356		124.161	18.034
572	71.3995	0.914424	0.91225	171.109	0.732265	152.75	42.0213	178.404	28.0113	185.118	40.513	121.76		113.18	16.7099
577	73.1997	0.983221	1.04843	185.003	0.792284	166.124	46.3909	196.702	30.5849	204.29	45.2115	136.292		129.421	18.9453
582	75	0.82856	0.889551	157.503	0.666412	140.117	40.2564	169.247	26.3196	177.368	39.5378	118.924		114.84	16.6912
587	75.9487	0.870389	0.945051	162.279	0.695902	147.083	43.9265	170.191	27.1515	179.308	40.8706	121.378		118.115	17.2258
592	76.8974	0.684284	0.754115	129.887	0.557156	117.338	34.0515	141.162	22.0913	146.194	33.4094	99.8109		96.1031	14.2367
597	77.8462	0.601903	0.67527	115.14	0.496688	106.122	30.1396	126.222	19.6806	129.433	28.2519	88.1289		84.5805	12.3841
602	78.7949	0.591238	0.639639	112.119	0.492703	102.172	28.9032	122.325	19.4174	130.954	29.4607	89.376		87.21	12.9582
607	79.7436	0.537569	0.600055	105.102	0.454506	93.8531	26.7232	109.045	17.1946	114.109	25.7108	77.6566		76.3344	11.1687
612	80.6923	0.413299	0.436466	77.3067	0.32987	71.2818	19.5765	85.4967	13.2891	90.4902	20.1523	62.8914		62.973	9.36609
617	81.641	0.304792	0.341122	58.8173	0.250104	52.2001	15.1966	62.5493	9.79622	65.9025	15.2711	45.4216		45.9211	6.65982
622	82.5897	0.317083	0.355205	60.7541	0.260932	55.0401	15.5647	63.6563	9.99633	66.7715	14.9979	45.9392		43.9679	6.64428
627	83.5385	0.360033	0.382548	68.9953	0.291815	61.6731	16.8962	71.2593	11.3107	75.0286	16.816	51.3036		50.2285	7.43213
632	84.4872	0.456406	0.46478	87.5268	0.37392	79.5588	22.0025	94.3719	14.5107	97.7387	21.6189	65.4794		63.3628	9.42415
637	85.4359	0.402832	0.398772	73.9871	0.317571	66.4332	18.9544	80.2827	12.4286	85.2145	18.969	57.184		55.4988	8.258
642	86.3846	0.545579	0.58645	103.183	0.437002	90.6895	26.3678	106.748	16.285	106.609	23.7913	72.1908		67.5788	10.1684
647	87.3333	0.817318	0.785592	149.996	0.635739	133.753	37.3774	156.885	24.1505	158.151	35.6154	105.83		99.9581	14.6275
652	88.2821	0.84761	0.868805	161.488	0.689883	142.064	39.5021	167.365	26.17	171.159	38.2231	111.979		106.718	15.3313
657	89.2308	0.655194	0.61176	123.514	0.537806	112.181	31.2969	131.773	20.6266	135.797	30.4602	89.1644		84.1023	12.2227
662	90.1795	0.849611	0.961067	167.204	0.711339	156.677	44.3375	173.99	27.3774	179.838	38.695	112.832		106.163	15.3946
667	91.1282	0.491183	0.504973	93.184	0.406572	87.3301	24.9261	105.797	16.2045	108.349	24.2901	72.6383		69.3889	10.1336
672	92.0769	0.43719	0.442201	83.5889	0.361949	75.8143	21.5019	89.5051	13.7829	93.0741	20.4757	62.121		60.2392	8.85703
677	93.0256	0.687143	0.66688	129.656	0.555677	114.494	33.1518	136.81	21.3999	143	32.0638	96.4861		93.5494	13.8943
682	93.9744	0.754495	0.812784	145.979	0.625634	128.17	35.9595	144.03	22.2449	146.813	32.3488	97.1808		94.5025	13.8315
687	94.9231	0.72281	0.771161	136.855	0.586644	121.276	36.6623	146.828	23.1158	152.838	34.4466	101.286		99.5969	14.3423
692	95.8718	0.594231	0.676346	114.531	0.495166	102.321	38.0634	121.13	18.5692	129.405	38.1986	85.2308		84.8822	12.2149
697	96.8205	0.57965	0.712596	114.986	0.4933	102.914	32.328	123.82	19.0236	125.767	30.7289	85.2547		80.9906	12.104
702	97.7692	0.562144	0.729177	115.243	0.487888	104.302	30.6797	121.36	18.1999	122.057	26.7849	81.252		79.0907	11.7566
707	98.7179	0.712463	0.893434	144.755	0.615247	136.229	36.6253	157.007	25.1585	162.432	34.3058	106.51		101.7	15.812
712	99.6667	0.41439	0.471507	80.467	0.343102	70.8685	21.0897	86.5616	13.2981	91.1116	21.2969	61.3403		61.9508	9.34442
717	100.615	0.361764	0.417711	70.7741	0.303536	63.7738	18.912	75.391	11.6671	77.0106	17.6813	53.5248		52.9757	8.00968
722	101.564	0.370863	0.445984	75.3633	0.315899	66.2262	19.0739	76.1078	11.6421	77.2968	17.3658	52.792		52.753	7.78166
727	102.513	0.375265	0.477305	75.2436	0.320308	66.8062	18.7366	77.8377	12.1158	79.522	17.7159	52.2447		52.3518	7.66778
732	103.462	0.461288	0.495233	87.993	0.369962	74.7733	21.3716	87.558	13.6896	89.1554	20.5196	61.5288		60.4795	8.94205
737	104.41	0.475631	0.558436	96.4421	0.403867	85.776	23.7556	96.3386	15.1947	98.1149	21.5578	64.7103		62.1056	9.05046
742	105.359	0.491128	0.601191	100.179	0.415008	88.0749	24.6789	99.1254	15.6487	103.077	22.5425	67.5374		65.313	9.72289
747	106.308	0.752765	1.09182	166.446	0.687236	147.734	39.9079	161.974	26.0613	163.088	35.2801	105.067		99.1136	14.4889
752	107.256	0.839483	1.09719	176.513	0.736762	156.681	42.0949	177.212	27.8373	181.159	40.1356	120.37		115.486	16.9042
757	108.205	0.710494	0.955332	146.449	0.615308	131.758	34.84	145.557	23.1062	149.318	32.9266	98.5293		95.336	14.0281
762	109.154	0.827298	0.939549	160.703	0.680197	137.551	39.205	162.765	25.0576	166.154	36.8392	110.339		105.661	15.5397
767	110.103	1.10081	1.14629	204.978	0.886759	186.737	54.8886	225.365	34.5629	227.044	50.8971	151.986		145.869	21.5406
772	111.051	0.724241	0.758355	135.954	0.578519	121.343	34.5955	141.428	21.7538	146.971	33.194	99.9638		97.5719	14.369
782	113.636	0.593828	0.631927	112.666	0.481676	102.525	31.447	123.319	19.8302	133.356	29.494	88.2654		85.6791	11.9409
787	115.273	0.976226	0.952577	178.375	0.762985	153.747	43.9894	183.101	28.5057	188.889	41.7411	127.113		123.586	18.1752
792	116.909	0.908132	0.83298	162.913	0.696562	141.984	39.0883	162.767	25.6924	169.615	38.5774	116.254		114.295	16.5909
797	118.545	0.570602	0.577291	105.874	0.448588	90.0742	25.7846	107.309	16.7542	110.738	24.5487	74.4703		72.7355	10.7055
807	121.818	0.528655	0.695111	111.961	0.467113	94.9231	25.5502	103.285	16.1478	105.537	23.1	68.3604		65.7725	9.39135
812	123.455	0.360755	0.471692	74.5364	0.304133	62.7179	19.1507	73.6959	11.309	76.8328	16.9616	49.3025		47.5569	6.64357
817	125.091	0.318511	0.425214	66.7576	0.281067	59.9023	19.1365	71.1212	11.2277	73.2894	16.8539	47.7203		45.9016	6.38228
822	126.727	0.33415	0.54257	74.9322	0.30065	62.7062	16.2831	66.8112	10.4567	67.9265	14.6029	43.2007		41.1067	5.8468
827	128.364	0.352886	0.563741	75.5639	0.303005	65.9587	17.2094	70.2956	11.0329	73.2996	15.9433	47.5243		46.7377	6.51129
832	130	0.303418	0.432739	65.9694	0.270061	58.1959	16.5899	66.7464	10.4952	69.1095	14.8811	43.9033		42.3682	5.94623
837	130.556	0.453687	0.832899	107.621	0.441605	92.8404	23.9288	97.5723	14.534	92.7861	19.8211	57.0693		53.4615	7.41886
842	131.111	0.310611	0.464455	66.969	0.272184	60.0553	16.822	68.4888	10.6563	70.0316	15.2285	45.4206		43.7107	6.13796
847	131.667	0.419837	0.650097	92.5844	0.373538	81.6486	21.263	92.3655	14.8368	95.6801	20.8518	61.5944		59.4845	8.46521
852	132.222	0.308875	0.447612	66.0364	0.263084	58.9077	15.6736	64.6528	10.1491	66.9053	14.214	43.0713		40.9224	5.82447
857	132.778	0.30357	0.510143	65.9389	0.264654	56.8245	15.0076	62.595	9.91753	63.7998	13.2198	39.8707		38.5702	5.36606
862	133.333	0.22941	0.403961	49.3025	0.18856	36.6174	7.71842	38.2366	6.03938	38.5333	8.12229	24.0117		22.8179	3.26435
867	133.889	0.420545	0.491516	83.6356	0.347979	70.8261	20.4598	86.2618	13.285	86.2578	18.7678	55.7908		51.5133	7.53927
872	134.444	0.429269	0.530431	88.417	0.365627	77.5207	21.4653	90.8477	14.3431	93.1487	20.5406	61.3521		57.1882	8.26388
877	135	0.32637	0.443009	68.701	0.28793	62.433	18.541	73.536	11.3535	74.6443	15.7155	46.0883		42.967	6.0636
882	136.391	0.459571	0.594001	91.4536	0.378371	78.4957	21.6233	90.7258	13.6449	89.3159	19.6167	57.2644		53.2279	7.78406
887	137.783	0.507292	0.604553	103.707	0.43039	93.007	24.5178	106.628	16.377	104.772	23.0635	68.3945		61.7942	9.11563
892	139.174	0.551315	0.71293	117.74	0.502435	103.694	27.2556	117.176	17.9275	116.58	25.7201	76.909		72.1745	10.4122
897	140.565	0.419734	0.560082	85.3552	0.3569	78.9981	24.3147	90.8288	13.5976	89.4682	19.2072	55.4362		52.1397	7.3598
902	141.957	0.491687	0.466419	94.3448	0.398837	84.1913	24.6604	101.62	15.5447	102.276	22.3536	66.5871		62.3508	9.14924
907	143.348	0.615673	0.70132	124.264	0.535355	112.055	31.4077	130.958	20.1249	131.065	28.6003	84.3971		76.1151	11.2438
912	144.739	0.499576	0.551313	100.974	0.429302	92.2832	26.9583	109.569	16.6772	109.911	23.9116	72.1841		65.8541	9.73949
917	146.13	0.501924	0.557513	99.8398	0.431885	92.7078	27.4544	109.874	16.9002	110.217	23.9309	70.525		66.2394	9.62951
932	150.304	0.392177	0.40564	76.764	0.326624	68.8606	19.5845	80.7073	12.3135	79.4782	16.9286	51.6623		47.2958	7.05164
937	151.696	0.48288	0.545331	97.0781	0.418538	88.7513	26.7916	102.741	15.5598	103.685	22.3537	67.1052		63.215	9.17873
952	155.87	0.36659	0.350087	67.9386	0.282473	63.8597	21.9707	75.2381	10.9673	71.8507	15.6119	45.8797		43.7677	6.33909
957	157.261	0.361499	0.32695	69.5841	0.298879	65.6962	19.4259	76.1607	11.5731	75.8739	16.6194	50.2055		45.7491	6.54488
962	158.652	0.401752	0.372543	77.8069	0.341635	72.7127	20.352	86.727	13.2869	87.8227	19.097	56.383		51.4568	7.37481
967	160.043	0.521888	0.495227	102.189	0.436139	92.0271	26.6767	108.032	17.0547	110.741	24.6113	72.1473		66.847	9.44188
972	161.435	0.540242	0.474183	102.43	0.432815	89.9929	25.4513	110.376	16.7067	110.577	24.535	73.8831		68.1618	9.93227
977	162.826	0.549236	0.47761	103.194	0.441063	94.5883	25.4262	113.652	17.4966	116.329	25.6023	77.6815		70.6234	10.3428
982	164.217	0.559755	0.485048	105.259	0.449477	96.6491	25.7491	116.982	17.9531	119.47	26.3441	79.8244		72.1232	10.5916
987	165.609	0.797377	0.728146	156.286	0.667314	141.855	37.6833	184.462	28.3496	192.96	42.5442	125.532		109.821	16.0816
992	167	0.419208	0.391791	79.3171	0.344434	71.6016	21.1631	88.2369	13.1872	87.6426	19.7958	60.5547		56.6877	8.34855
997	167.962	0.455294	0.440081	85.8367	0.367967	75.4332	21.5009	93.0075	14.0324	95.2523	20.9116	63.8879		59.4564	8.6758
1002	168.923	0.528527	0.469349	99.2358	0.416145	89.2385	24.9173	105.455	16.3055	109.928	24.4045	74.0206		70.3651	10.3857
1007	169.885	0.70883	0.60838	131.829	0.559398	117.789	33.9006	144.445	22.093	147.54	32.8611	98.3178		92.2463	13.5771
1012	170.846	0.720696	0.696789	132.473	0.548525	109.514	30.2112	131.665	20.2749	134.219	30.144	89.7003		83.1657	12.3779
1017	171.808	0.630242	0.574539	118.657	0.51096	106.147	29.0865	127.28	19.6792	130.277	29.0279	86.2813		78.5437	11.7236
1022	172.769	0.553912	0.535708	104.191	0.445305	91.3862	25.5971	111.134	17.2642	112.022	25.0917	75.1112		69.5612	10.5803
1027	173.731	0.494437	0.496698	93.7595	0.399469	83.9732	24.5317	100.756	15.4275	102.923	23.2076	68.5541		65.1931	9.75475
1032	174.692	0.688869	0.633587	130.531	0.550241	116.817	33.6738	139.638	21.3049	142.65	31.554	94.4951		88.795	13.1039
1037	175.654	0.443855	0.406615	82.4153	0.352057	70.7742	20.1337	86.5142	13.5377	89.7083	20.1061	59.7564		57.1699	8.32173
1042	176.615	0.408131	0.377173	76.6225	0.324895	66.4566	19.2438	80.0034	12.3717	83.2204	18.9185	56.4103		54.1354	7.83881
1047	177.577	0.384332	0.356157	70.444	0.292114	60.3698	17.6056	73.8031	11.3742	75.4937	17.0275	51.4776		48.4492	7.0777
1052	178.538	0.3806	0.315612	69.0464	0.299038	61.2238	17.0562	74.125	11.4281	75.9416	17.2932	50.3218		46.6414	6.94739
1057	179.5	0.358386	0.318674	64.9347	0.281974	55.6586	16.0738	68.2188	10.1389	68.9331	14.4946	43.0851		39.6023	5.6073
1062	180.462	0.399703	0.343106	70.6948	0.303762	61.1384	17.5878	74.1047	11.3208	75.1674	16.9608	50.7467		47.4238	6.89934
1067	181.423	0.495516	0.432886	89.2503	0.373731	77.4322	21.3197	91.8407	14.0602	93.6842	20.7922	62.431		58.5016	8.57539
1072	182.385	0.532105	0.53669	99.896	0.409155	84.553	23.5639	93.9965	14.4948	94.7193	21.1197	63.65		58.3308	8.73475
1077	183.346	0.732528	0.669029	130.467	0.547172	110.552	29.6919	129.966	19.8304	130.553	29.2852	86.7448		81.3393	11.8502
1082	184.308	1.08831	0.854931	193.004	0.81464	164.488	45.5147	198.233	30.9464	205.212	45.4148	135.852		126.854	18.429
1087	185.269	1.38892	1.0745	250.458	1.06382	216.026	59.8336	263.634	40.3911	268.096	59.748	179.245		165.316	23.9364
1097	187.192	1.17381	0.991414	213.276	0.890068	182.742	51.1552	219.316	33.2823	220.189	48.1586	141.836		133.753	19.3518
1102	188.154	1.16284	0.998732	215.473	0.903359	178.7	49.313	216.896	33.0288	218.602	48.3832	143.947		131.34	18.8314
1107	189.115	1.22241	1.05196	215.287	0.918623	180.963	51.0544	221.099	34.0152	225.222	50.0935	151.121		140.686	20.3895
1112	190.077	1.20817	0.944047	202.941	0.856314	174.811	50.1917	209.267	32.3713	215.649	48.5236	146.593		137.594	19.9851
1117	191.038	1.20418	0.913893	206.415	0.882934	178.153	49.665	209.899	32.2117	215.665	48.3575	144.414		134.171	19.8114
1122	192	0.845581	0.596191	144.457	0.604134	118.854	33.512	140.14	21.6375	145.241	32.7576	97.3581		93.2926	13.5208
1127	193.182	0.830299	0.581604	142.736	0.597567	119.873	33.0695	140.659	21.8849	145.301	32.3568	95.7751		91.5971	13.302
1132	194.364	0.965666	0.914161	179.149	0.743377	146.801	40.756	167.988	25.4642	170.926	37.7323	115.015		109.74	16.1389
1137	195.545	0.764753	0.59901	134.068	0.564043	110.57	30.4969	131.512	20.2134	134.773	30.0367	91.4874		88.0772	12.8802
1142	196.727	0.644228	0.549298	117.8	0.48908	96.9669	26.5795	110.889	16.8734	113.019	24.7993	74.9911		72.3683	10.7232
1147	197.909	0.392792	0.405771	74.5576	0.309402	64.5434	18.3232	70.1301	10.5921	68.9221	14.9984	46.1531		44.5725	6.58631
1152	199.091	0.359611	0.382035	68.946	0.281728	55.0295	18.5679	63.0139	9.19138	61.6983	13.4603	39.6617		37.6483	5.60976
1157	200.273	0.358792	0.278411	61.1093	0.254074	50.6504	15.0694	61.3806	9.59047	63.5338	14.3475	44.1798		42.4825	6.21359
1162	201.455	0.515272	0.422567	91.018	0.379016	78.329	22.5582	94.7428	14.186	96.1691	21.5908	65.1275		61.1426	8.83606
1167	202.636	0.496935	0.495919	90.6225	0.372854	73.3468	21.2316	84.6221	13.015	85.5835	18.9407	56.8118		55.0362	7.9854
1172	203.818	0.462263	0.392554	79.4997	0.336049	68.0872	19.7764	82.4879	12.852	86.6412	19.2808	59.9611		56.9267	8.39512
1177	205	0.463637	0.386416	80.2746	0.337503	69.1083	19.6439	81.4533	12.6614	84.0817	18.9938	58.5443		56.586	8.38681
1182	206.964	0.434772	0.376142	78.7088	0.336439	70.7229	20.6179	85.0831	13.1438	87.3879	19.6309	60.1763		57.3082	8.32658
1187	208.929	0.292788	0.28526	51.6244	0.224683	47.0763	14.6264	55.2163	8.61262	56.7008	12.5797	37.6169		37.3462	5.56322
1192	210.893	0.336444	0.360474	62.5489	0.263715	55.6643	18.1466	66.2021	9.99643	65.0697	14.4256	43.359		42.2096	6.00363
1207	216.561	0.217889	0.229796	41.296	0.174817	37.9579	12.1736	46.0189	7.31281	51.1386	11.359	34.3125		34.1324	4.72426
1212	217.965	0.420251	0.447294	77.3943	0.325148	67.3086	17.7938	76.8354	11.6245	77.1104	17.0224	51.5732		48.1672	7.16849
1217	219.368	0.267768	0.310686	51.9416	0.212976	43.2439	13.7249	50.1082	7.7156	52.2882	11.6696	34.3639		32.8067	4.54374
1222	220.772	0.324566	0.354888	61.0062	0.243306	49.8394	14.9207	57.769	9.01899	59.573	13.2417	39.182		36.437	5.24665
1227	222.175	0.263987	0.269302	49.1241	0.198381	40.3163	11.0225	46.5519	6.89266	45.4599	10.0002	30.2724		27.8421	4.06824
1232	223.579	0.382796	0.299493	67.4121	0.283013	56.2291	15.8913	67.593	10.1146	68.0813	15.3708	46.1249		42.6323	6.18322
1242	226.386	0.727192	0.594183	131.635	0.555928	113.765	30.2346	134.56	20.6927	139.335	31.0092	91.6782		87.0952	12.6653
1247	227.789	1.08667	1.02613	196.874	0.842327	164.605	44.8758	195.417	30.074	197.172	43.2341	130.651		124.463	18.5457
1252	229.193	0.933214	0.825833	165.577	0.702311	145.528	40.1698	174.555	27.0881	179.408	39.7558	120.546		114.344	16.5332
1257	230.596	0.886734	0.725463	149.578	0.634799	125.495	34.4087	155.834	24.3305	161.817	36.0577	110.513		104.855	15.5463
1262	232	0.994222	0.840434	171.573	0.726925	144.614	41.7288	181.37	27.1102	181.98	40.8912	122.196		117.063	17.1207
1267	232.841	1.1819	1.01567	203.474	0.854243	172.1	51.2893	209.618	32.4685	221.135	49.9605	149.539		145.587	21.1822
1272	233.682	0.92699	0.891078	159.08	0.674562	140.531	40.4898	167.711	25.7771	175.446	39.36	119		118.553	17.0932
1277	234.524	0.796619	0.721536	138.403	0.586718	120.401	34.3224	146.861	23.2468	158.578	34.8522	106.926		105.732	15.4931
1282	235.365	0.63387	0.651589	113.992	0.479401	97.0989	28.5626	119.124	18.4363	125.164	27.3556	83.0302		82.3311	11.9095
1287	236.206	0.708985	0.690538	128.803	0.554537	110.717	32.1361	131.788	20.7171	140.253	30.6914	94.2695		92.8993	13.579
1292	237.047	0.448725	0.469218	83.5653	0.352924	73.7776	21.4134	85.274	13.656	91.7998	20.4605	62.6172		61.4983	8.96066
1297	237.888	0.267371	0.298127	50.0102	0.215036	43.4295	12.7616	55.5746	8.32015	56.2384	12.6867	37.8617		38.428	5.62209
1302	238.729	0.286314	0.319253	55.1699	0.231261	49.3657	13.7531	57.0011	8.64377	58.1305	12.5359	38.767		36.7957	5.42793
1307	239.571	0.241786	0.263001	45.54	0.1951	41.084	12.0349	49.2098	7.72999	50.5867	11.0541	34.9728		33.1601	5.68278
1312	240.412	0.288163	0.319101	55.4609	0.234279	48.6735	15.1315	60.3724	8.87593	59.1805	13.0458	39.9275		37.7875	5.51008
1317	241.253	0.261588	0.339035	53.2787	0.220657	47.5493	13.9909	55.8126	8.6971	56.874	12.2865	36.9726		34.3826	4.96928
1322	242.094	0.322788	0.419215	66.0056	0.273884	58.7841	17.2983	67.6564	9.84536	64.8814	13.7201	39.8039		36.4603	5.22012
1327	242.935	0.281125	0.32758	55.0126	0.230722	48.2442	14.3067	59.3064	9.16949	59.6735	13.0111	39.0221		36.3126	5.14126
1332	243.776	0.343774	0.427001	68.274	0.288939	62.3042	17.8969	70.7931	10.7504	69.5663	15.3904	45.7959		42.4986	6.29748
1337	244.618	0.358572	0.435704	69.1525	0.290496	62.109	17.3786	73.6192	11.1714	74.8988	16.2646	47.9065		45.7988	6.65727
1342	245.459	0.346102	0.432425	66.6173	0.280749	58.401	14.8779	67.9992	10.5534	68.7562	15.3138	44.8063		41.6579	6.19211
1347	246.3	0.347932	0.436745	66.9757	0.280666	59.1503	14.9299	68.3149	10.5417	69.0142	15.3629	44.6394		41.9474	6.22824
1352	247.141	0.518837	0.793964	108.591	0.444492	92.2669	23.1309	105.149	16.5753	108.877	23.8537	71.1053		68.631	9.68439
1362	248.824	0.69228	0.827345	134.003	0.552537	113.372	28.0523	129.994	20.2301	134.763	29.8734	89.628		87.6461	12.548
1367	249.665	0.565048	0.694021	112.814	0.457576	94.5937	24.0492	109.989	17.0916	112.538	24.5777	73.84		69.4623	10.2277
1372	250.506	0.586844	0.729117	117.529	0.479835	98.6872	25.8739	116.281	17.9985	114.326	24.9891	74.9826		70.5783	10.2974
1377	251.347	0.531769	0.600359	104.132	0.434509	89.5592	24.1191	104.241	16.0879	104.523	23.286	68.719		65.4173	9.50097
1382	252.188	0.523469	0.512442	99.7333	0.425557	86.1735	25.6366	105.947	16.3767	105.364	23.3626	69.9608		64.8228	9.4475
1387	253.029	0.377034	0.415208	66.783	0.344013	64.6709	19.9856	82.9035	11.8824	77.9112	16.8418	50.0645		47.3979	7.08169
1392	253.871	0.373759	0.397214	70.5912	0.297342	62.7455	19.1013	73.3341	11.198	73.3374	16.4509	49.1663		46.8164	6.77696
1397	254.712	0.422792	0.494111	81.4456	0.335849	69.9671	20.5765	82.6332	12.9484	84.4624	18.0762	55.8092		51.7522	7.64616
1402	255.553	0.299348	0.402013	63.0351	0.25708	54.1696	14.8771	58.9669	9.2126	56.3214	12.1972	36.0718		33.0441	4.79984
1407	256.394	0.336716	0.398555	67.6773	0.285926	59.5988	17.4626	70.6283	11.0226	70.5284	15.1271	45.3626		42.1857	6.17066
1412	257.235	0.394166	0.444572	76.5586	0.325229	69.6648	20.8706	81.6203	13.2024	85.7949	18.3627	56.1672		53.8872	7.90615
1417	258.076	0.376842	0.390664	70.4748	0.300099	60.7516	16.9776	73.4664	11.6898	77.148	16.9234	51.3378		50.0488	7.23223
1422	258.918	0.33704	0.336601	61.5612	0.256419	53.0629	15.1538	66.1993	10.0411	67.3233	14.4331	45.512		43.7273	6.4574
1427	259.759	0.389329	0.35871	70.3728	0.301207	60.7642	17.7155	74.884	11.6287	77.0553	16.9471	51.3374		49.7697	7.31764
1432	260.6	0.373841	0.40012	69.6739	0.293672	61.9413	17.7168	72.9957	11.5357	76.2412	16.8085	50.1393		47.6485	6.70193
1437	261.949	0.453159	0.486499	85.4633	0.352275	70.4254	19.5118	84.1189	13.2634	86.4402	19.0962	56.0388		52.1026	7.50417
1442	263.299	0.624381	0.634263	114.33	0.466876	93.7335	25.8091	111.879	17.5676	113.123	25.2876	75.1327		69.4836	10.1168
1447	264.648	0.706018	0.748326	132.692	0.540715	109.825	29.0253	128.503	19.972	131.224	28.4962	85.0432		78.9987	11.1551
1452	265.998	0.774852	0.744862	145.359	0.603894	126.52	33.691	147.608	23.1093	150.928	33.148	97.1178		88.4985	12.5748
1457	267.347	1.04284	0.816533	182.325	0.775424	157.469	41.9793	188.702	28.6025	188.68	41.3741	121.019		112.269	15.9585
1462	268.696	1.21353	1.19109	235.321	0.983066	207.384	55.8781	246.178	37.8457	243.112	52.6631	156.779		141.235	20.3121
1467	270.046	1.34079	1.20209	237.255	0.994905	209.577	54.2572	246.437	38.7234	250.682	54.2562	160.931		147.07	21.0299
1472	271.395	1.53859	1.38641	273.981	1.13316	229.528	62.0808	267.355	42.0233	275.147	59.737	178.813		170.334	24.2528
1477	272.745	1.69147	1.39445	300.439	1.27046	256.296	73.0699	292.272	46.047	304.622	67.0076	199.992		192.724	27.2549
1482	274.094	1.52079	1.29172	272.087	1.15483	236.658	69.262	260.864	41.4987	272.58	60.7355	182.52		177.669	25.5969
1487	275.443	0.960633	1.03063	183.967	0.792063	161.426	51.3527	181.596	28.3171	194.335	42.6252	129.567		130.45	19.1666
1497	278.142	0.334852	0.36328	76.4378	0.322212	73.5515	23.2198	85.911	13.5287	87.7211	18.1583	54.3904		52.5731	7.43785
1500	278.952	0.703033	0.628235	144.442	0.607908	132.812	41.8813	161.372	23.4883	157.177	34.2383	102.641		100.735	14.6017
1505	280.301	0.519633	0.577185	116.451	0.574078	115.463	32.2623	144.839	23.0505	142.382	30.916	91.6171		91.5405	12.406
1510	281.651	0.327801	0.333632	74.0122	0.329125	72.149	23.7104	91.1293	14.5785	88.4652	19.8206	58.0055		55.695	8.0137

## Sheet: ODP-1115B 18O and Nd
ODP-1115B G. ruber δ18O (‰, VPDB) and Nd/Ca (μmol/mol)
Depth (cm)	Age kyr BP	δ18O	Nd/Ca
1	3	-2.494	0.3046
6	3.95	-2.328	0.2489
11	4.9	-2.369	0.288
16	5.85	-2.243	0.2309
21	6.8	-2.543	0.2414
26	7.85	-2.146	0.228
31	8.9	-2.129	0.1686
36	10.65	-2.114	0.1602
41	12.4	-1.608	0.1754
46	14.6	-1.22	0.3691
51	16.8	-1.297	0.24
56	18.4308	-1.36	0.2691
61	20.0615	-1.027	0.3672
66	21.6923	-0.969	0.4187
71	23.3231	-1.036	0.5781
76	24.9538	-1.178	0.5209
81	26.5846	-0.973	0.5109
86	28.2154	-1.082	0.4459
91	29.8462	-1.143	0.6481
96	31.4769	-1.15	0.4836
101	33.1077	-1.124	0.3688
106	34.7385	-1.127	0.2246
